# Supplementary material for: Overcoming the limitations of motion sensor models by considering dendritic computations
Source: Sci Rep. 2025 Mar 17;15:9213. doi: 10.1038/s41598-025-90095-z (PMC11914070; doi:10.1038/s41598-025-90095-z)
Supplement: Supplementary file 2 — Supplementary Information 2. [file 41598_2025_90095_MOESM2_ESM.zip]

Archive with 22 entries (22 files):
- Stimulus_movies/Fig1a_First_Order.avi
- Stimulus_movies/Fig1b_Second_Order.avi
- Stimulus_movies/FigS1_LeftwardMotion_BlackOverWhite.avi
- Stimulus_movies/FigS1_LeftwardMotion_WhiteOverBlack.avi
- Stimulus_movies/FigS1_RightwardMotion_BlackOverWhite.avi
- Stimulus_movies/FigS1_RightwardMotion_WhiteOverBlack.avi
- Stimulus_movies/FigS2_m_0p25.avi
- Stimulus_movies/FigS2_m_0p5.avi
- Stimulus_movies/FigS2_m_0p75.avi
- Stimulus_movies/FigS2_m_1.avi
- Stimulus_movies/FigS3_Noise.avi
- Stimulus_movies/FigS3_Signal.avi
- Stimulus_movies/FigS3_SignalPlusNoise.avi
- Stimulus_movies/FigS4_Phi.avi
- Stimulus_movies/FigS4_Reverse-phi.avi
- Stimulus_movies/FigS5_Missing-fundamental.avi
- Stimulus_movies/FigS5_Square-wave.avi
- Stimulus_movies/FigS7_Contrast-modulated.avi
- Stimulus_movies/FigS7_Luminance-defined.avi
- Stimulus_movies/FigS8_A.avi
- Stimulus_movies/FigS8_APlusB.avi
- Stimulus_movies/FigS8_B.avi
